# Supplementary material for: Comparing generative artificial intelligence platforms and nursing student performance on a women’s health nursing examination in Korea: a Rasch model approach
Source: J Educ Eval Health Prof. 2025 Sep 5;22:23. doi: 10.3352/jeehp.2025.22.23 (PMC12770907; doi:10.3352/jeehp.2025.22.23)
Supplement: Supplementary file 2 [file jeehp-22-23-dataset2.xlsx]

## Sheet: korean_Engl
Item No.	Category	Sub-category	topics	topic in English	Cognitive level	Type
1	Obstetrics	mensturation	무월경	Amenorrhea	Interpretation	Multiple choice question
2	Gynecology	mensturation	월경통	Dysmenorrhea	recall	Multiple choice question
3	Gynecology	mensturation	월경전증후군	Premenstrual Syndrome (PMS)	problem solving	Multiple choice question
4	Gynecology	mensturation	기능(부전)성 자궁출혈	Dysfunctional Uterine Bleeding	recall	Multiple choice question
5	Gynecology	mensturation	갱년기	Menopause Transition	problem solving	Multiple choice question
6	Gynecology	mensturation	폐경기	Menopause	Interpretation	Multiple choice question
7	Gynecology	tumor	자궁내막폴립	Endometrial Polyp	problem solving	Multiple choice question
8	Gynecology	tumor	복강경자궁절제술	Laparoscopic Hysterectomy	problem solving	Multiple choice question
9	Gynecology	tumor	자궁근종	Uterine Myoma	problem solving	Multiple choice question
10	Gynecology	tumor	자궁근종	Uterine Myoma	recall	Multiple choice question
11	Gynecology	tumor	자궁경부상피내종양	Cervical Intraepithelial Neoplasia (CIN)	Interpretation	Multiple choice question
12	Gynecology	tumor	자궁경부상피내종양	Cervical Intraepithelial Neoplasia (CIN)	recall	Multiple choice question
13	Gynecology	tumor	자궁경부질세포진검사	Cervical Cytology Test (Pap Smear)	problem solving	Multiple choice question
14	Gynecology	tumor	자궁경부암 치료	Cervical Cancer Treatment	problem solving	Multiple choice question
15	Gynecology	tumor	자궁경부암 치료	Cervical Cancer Treatment	problem solving	Multiple choice question
16	Gynecology	tumor	자궁근종	Uterine Myoma	problem solving	Multiple choice question
17	Gynecology	tumor	난소난종	Ovarian Cyst	Interpretation	Multiple choice question
18	Gynecology	tumor	난소종양	Ovarian Tumor	recall	Multiple choice question
19	Gynecology	tumor	난소낭종	Ovarian Cyst	problem solving	Multiple choice question
20	Gynecology	tumor	난소종양	Ovarian Tumor	recall	Multiple choice question
21	Gynecology	tumor	자궁내막증식증	Endometrial Hyperplasia	problem solving	Multiple choice question
22	Gynecology	tumor	난소자궁내막조직	Ovarian Endometrioma	Interpretation	Multiple choice question
23	Gynecology	mensturation	월경과다증	Menorrhagia	Interpretation	Multiple choice question
24	Gynecology	infection	농성 질분비물	Purulent Vaginal Discharge	problem solving	Multiple choice question
25	Gynecology	infection	골반내감염	Pelvic Inflammatory Disease (PID)	recall	Multiple choice question
26	Gynecology	infection	성병	Sexually Transmitted Disease (STD)	recall	Multiple choice question
27	Gynecology	infection	칸디다성 질염	Candidal Vaginitis	recall	Multiple choice question
28	Gynecology	infection	트리코모나스 질	Trichomonas Vaginitis	recall	Multiple choice question
29	Gynecology	infection	Candidiasis	Candidiasis	Interpretation	Multiple choice question
30	Gynecology	infection	단순포진	Herpes simplex	recall	Multiple choice question
31	Gynecology	etc	방광질누공	Vesicovaginal Fistula	problem solving	Multiple choice question
32	Gynecology	etc	자궁탈출증	Uterine Prolapse	problem solving	Multiple choice question
33	Urology	infertility	불임	Infertility	Interpretation	Multiple choice question
34	Gynecology	infertility	난임	Infertility	recall	Multiple choice question
35	Gynecology	infertility	난임	Infertility	problem solving	Multiple choice question
36	Gynecology	tumor	자궁경부암(HPV) 백신	Cervical Cancer (HPV) Vaccine	recall	Multiple choice question
37	Gynecology	tumor	자궁경부질세포진검사(	Cervical Cytology Test (Pap Smear)	recall	Multiple choice question
38	Gynecology	tumor	자궁난관조영술	Hysterosalpingography	recall	Multiple choice question
39	Gynecology	etc	성폭력	Sexual Assault	problem solving	Multiple choice question
40	Obstetrics	etc	출산율	Fertility Rate	recall	True/Falses
41	Gynecology	mensturation	월경량	Menstrual Flow	recall	True/Falses
42	Gynecology	infection	세균성 질염	Bacterial Vaginosis	recall	True/Falses
43	Gynecology	infection	클라미디아	Chlamydia	recall	True/Falses
44	Gynecology	infection	매독	Syphilis	recall	True/Falses
45	Gynecology	tumor	자궁근종	Uterine Myoma	recall	True/Falses
46	Gynecology	tumor	자궁경부세포검사	Cervical Cell Test (Pap Smear)	recall	True/Falses
47	Gynecology	tumor	자궁내막증	Endometriosis	recall	True/Falses
48	Gynecology	infection	골반통증	Pelvic Pain	recall	True/Falses
49	Gynecology	tumor	간질성세포종양	Interstitial Cell Tumor	recall	True/Falses
50	Gynecology	infertility	자궁경관 냉동치료	Cervical Cryotherapy	Interpretation	True/Falses

## Sheet: korean
Item No.	Category	Sub-category	topics	Cognitive level	Type
1	산과	월경	무월경	Interpretation	Multiple choice question
2	부인과	월경	월경통	recall	Multiple choice question
3	부인과	월경	월경전증후군	problem solving	Multiple choice question
4	부인과	월경	기능(부전)성 자궁출혈	recall	Multiple choice question
5	부인과	월경	갱년기	problem solving	Multiple choice question
6	부인과	월경	폐경기	Interpretation	Multiple choice question
7	부인과	종양	자궁내막폴립	problem solving	Multiple choice question
8	부인과	종양	복강경자궁절제술	problem solving	Multiple choice question
9	부인과	종양	자궁근종	problem solving	Multiple choice question
10	부인과	종양	자궁근종	recall	Multiple choice question
11	부인과	종양	자궁경부상피내종양	Interpretation	Multiple choice question
12	부인과	종양	자궁경부상피내종양	recall	Multiple choice question
13	부인과	종양	자궁경부질세포진검사	problem solving	Multiple choice question
14	부인과	종양	자궁경부암 치료	problem solving	Multiple choice question
15	부인과	종양	자궁경부암 치료	problem solving	Multiple choice question
16	부인과	종양	자궁근종	problem solving	Multiple choice question
17	부인과	종양	난소난종	Interpretation	Multiple choice question
18	부인과	종양	난소종양	recall	Multiple choice question
19	부인과	종양	난소낭종	problem solving	Multiple choice question
20	부인과	종양	난소종양	recall	Multiple choice question
21	부인과	종양	자궁내막증식증	problem solving	Multiple choice question
22	부인과	종양	난소자궁내막조직	Interpretation	Multiple choice question
23	부인과	월경	월경과다증	Interpretation	Multiple choice question
24	부인과	감염	농성 질분비물	problem solving	Multiple choice question
25	부인과	감염	골반내감염	recall	Multiple choice question
26	부인과	감염	성병	recall	Multiple choice question
27	부인과	감염	칸디다성 질염	recall	Multiple choice question
28	부인과	감염	트리코모나스 질	recall	Multiple choice question
29	부인과	감염	Candidiasis	Interpretation	Multiple choice question
30	부인과	감염	단순포진	recall	Multiple choice question
31	부인과	기타	방광질누공	problem solving	Multiple choice question
32	부인과	기타	자궁탈출증	problem solving	Multiple choice question
33	비뇨기과	불임	불임	Interpretation	Multiple choice question
34	부인과	불임	난임	recall	Multiple choice question
35	부인과	불임	난임	problem solving	Multiple choice question
36	부인과	종양	자궁경부암(HPV) 백신	recall	Multiple choice question
37	부인과	종양	자궁경부질세포진검사(	recall	Multiple choice question
38	부인과	종양	자궁난관조영술	recall	Multiple choice question
39	부인과	기타	성폭력	problem solving	Multiple choice question
40	산과	기타	출산율	recall	True/Falses
41	부인과	월경	월경량	recall	True/Falses
42	부인과	감염	세균성 질염	recall	True/Falses
43	부인과	감염	클라미디아	recall	True/Falses
44	부인과	감염	매독	recall	True/Falses
45	부인과	종양	자궁근종	recall	True/Falses
46	부인과	종양	자궁경부세포검사	recall	True/Falses
47	부인과	종양	자궁내막증	recall	True/Falses
48	부인과	감염	골반통증	recall	True/Falses
49	부인과	종양	간질성세포종양	recall	True/Falses
50	부인과	불임	자궁경관 냉동치료	Interpretation	True/Falses
