# Supplementary material for: Comparing generative artificial intelligence platforms and nursing student performance on a women’s health nursing examination in Korea: a Rasch model approach
Source: J Educ Eval Health Prof. 2025 Sep 5;22:23. doi: 10.3352/jeehp.2025.22.23 (PMC12770907; doi:10.3352/jeehp.2025.22.23)
Supplement: Supplementary file 7 — Supplement 5. Estimated item difficulty parameters of 50 items. [file jeehp-22-23-suppl5.csv]

item.id	difficulty.par.2	difficulty index
1	-0.810270837	42
2	-1.137259122	33
3	1.963873784	45
4	0.053658619	47
5	-0.885665403	41
6	-2.445480902	48
7	-1.443122849	33
8	-3.874591113	39
9	-0.143710648	43
10	-0.810270837	36
11	-0.738277193	46
12	-0.043025264	31
13	-0.738277193	41
14	-0.09282772	27
15	0.452658484	40
16	-0.303797105	40
17	-0.539193184	37
18	1.963873787	38
19	-1.231847124	33
20	-0.417873708	38
21	-0.539193184	39
22	-1.231847124	24
23	-1.443122849	41
24	0.535546076	43
25	1.317404272	35
26	-1.048555265	37
27	0.005778638	27
28	-1.562900141	44
29	-0.885665403	38
30	1.086571942	41
31	-1.333357021	46
32	-0.810270837	36
33	-0.143710672	40
34	1.753119809	48
35	-1.562900141	41
36	-3.167174093	36
37	0.192409216	37
38	-2.445480903	42
39	-0.885665393	43
40	-1.048555265	44
41	-0.092827701	47
42	-1.137259122	46
43	-0.603035974	42
44	0.535546077	44
45	-0.738277199	48
46	-2.208049891	41
47	-1.048555265	44
48	-0.738277193	43
49	-0.539193184	40
50	0.410583357	41
		41
		45
		42
		36
		39
		43
		46
		34
		39
		44
		42
		28
		39
		34
		39
		27
		44
		43
		34
		27
		39
		33
		35
		45
		43
		40
		42
		38
		37
		43
		36
		45
		40
		45
		45
		45
		35
		41
		35
		43
		40
		34
		35
		35
		35
		41
		41
		36
		40
		40
		41
		39
		27
		48
		38
		40
		44
		42
		44
		38
		45
		47
		46
		46
		33
		30
		38
