# Supplementary material for: Comparing generative artificial intelligence platforms and nursing student performance on a women’s health nursing examination in Korea: a Rasch model approach
Source: J Educ Eval Health Prof. 2025 Sep 5;22:23. doi: 10.3352/jeehp.2025.22.23 (PMC12770907; doi:10.3352/jeehp.2025.22.23)
Supplement: Supplementary file 8 — Supplement 6. Estimated ability parameters and total scores of 117 examinees. Generative AI’s ID were as follows: 112 GPT4o, 113 ChatGPT free version, 114 Claude.ai, 115 ClovaX, 116 Mistral.ai, and 117 Google Gemini. [file jeehp-22-23-suppl6.csv]

Examiniees	theta	se-theta	total_sco
1	1.419496494	0.422577776	43
2	0.203516419	0.331581528	35
3	2.055291147	0.507133128	48
4	2.683456773	0.62732775	51
5	1.248597249	0.404721116	46
6	3.149913048	0.749514589	54
7	0.203516419	0.331581528	40
8	0.94393515	0.377252751	47
9	1.607110739	0.444385144	52
10	0.550022237	0.349386762	46
11	2.336346871	0.555569213	57
12	-0.010841595	0.323616597	43
13	1.248597249	0.404721116	54
14	-0.416657438	0.314860218	41
15	1.09092186	0.389831867	55
16	1.09092186	0.389831867	56
17	0.674816486	0.357318475	54
18	0.805727457	0.366525278	56
19	0.203516419	0.331581528	52
20	0.805727457	0.366525278	58
21	0.94393515	0.377252751	60
22	-0.712290327	0.313717853	46
23	1.248597249	0.404721116	64
24	1.607110739	0.444385144	67
25	0.430384582	0.342543891	60
26	0.674816486	0.357318475	63
27	-0.416657438	0.314860218	54
28	1.816473931	0.471695279	72
29	0.805727457	0.366525278	67
30	1.248597249	0.404721116	71
31	2.336346871	0.555569213	77
32	0.550022237	0.349386762	68
33	1.09092186	0.389831867	73
34	3.149913048	0.749514589	82
35	1.248597249	0.404721116	76
36	0.550022237	0.349386762	72
37	0.674816486	0.357318475	74
38	1.419496494	0.422577776	80
39	1.607110739	0.444385144	82
40	1.816473931	0.471695279	84
41	2.683456773	0.62732775	88
42	2.336346871	0.555569213	88
43	1.419496494	0.422577776	85
44	1.816473931	0.471695279	88
45	3.149913048	0.749514589	93
46	1.248597249	0.404721116	87
47	1.816473931	0.471695279	91
48	1.607110739	0.444385144	91
49	1.09092186	0.389831867	89
50	1.248597249	0.404721116	91
51	1.248597249	0.404721116	92
52	2.055291147	0.507133128	97
53	1.419496494	0.422577776	95
54	0.550022237	0.349386762	90
55	0.94393515	0.377252751	94
56	1.607110739	0.444385144	99
57	2.336346871	0.555569213	103
58	0.315106922	0.336646208	92
59	0.94393515	0.377252751	98
60	1.816473931	0.471695279	104
61	1.419496494	0.422577776	103
62	-0.317111762	0.316241759	90
63	0.94393515	0.377252751	102
64	0.315106922	0.336646208	98
65	0.94393515	0.377252751	104
66	-0.416657438	0.314860218	93
67	1.816473931	0.471695279	111
68	1.607110739	0.444385144	111
69	0.315106922	0.336646208	103
70	-0.416657438	0.314860218	97
71	0.94393515	0.377252751	110
72	0.203516419	0.331581528	105
73	0.430384582	0.342543891	108
74	2.055291147	0.507133128	119
75	1.607110739	0.444385144	118
76	1.09092186	0.389831867	116
77	1.419496494	0.422577776	119
78	0.805727457	0.366525278	116
79	0.674816486	0.357318475	116
80	1.607110739	0.444385144	123
81	0.550022237	0.349386762	117
82	2.055291147	0.507133128	127
83	1.09092186	0.389831867	123
84	2.055291147	0.507133128	129
85	2.055291147	0.507133128	130
86	2.055291147	0.507133128	131
87	0.430384582	0.342543891	122
88	1.248597249	0.404721116	129
89	0.430384582	0.342543891	124
90	1.607110739	0.444385144	133
91	1.09092186	0.389831867	131
92	0.315106922	0.336646208	126
93	0.430384582	0.342543891	128
94	0.430384582	0.342543891	129
95	0.430384582	0.342543891	130
96	1.248597249	0.404721116	137
97	1.248597249	0.404721116	138
98	0.550022237	0.349386762	134
99	1.09092186	0.389831867	139
100	1.09092186	0.389831867	140
101	1.248597249	0.404721116	142
102	0.94393515	0.377252751	141
103	-0.416657438	0.314860218	130
104	3.149913048	0.749514589	152
105	0.805727457	0.366525278	143
106	1.09092186	0.389831867	146
107	1.816473931	0.471695279	151
108	1.419496494	0.422577776	150
109	1.816473931	0.471695279	153
110	0.805727457	0.366525278	148
111	2.055291147	0.507133128	156
112	2.683456773	0.62732775	159
113	2.336346871	0.555569213	159
114	2.336346871	0.555569213	160
115	0.203516419	0.331581528	148
116	-0.114561431	0.320591776	146
117	0.805727457	0.366525278	155
